# Supplementary material for: Formative evaluation of a training intervention for community health workers in South Africa: A before and after study
Source: PLoS One. 2018 Sep 24;13(9):e0202817. doi: 10.1371/journal.pone.0202817 (PMC6152868; doi:10.1371/journal.pone.0202817)
Supplement: S4 File — Costs of the workshops in an Excel file. (XLSX) [file pone.0202817.s004.xlsx]

## Sheet: Sheet1
Cost item/ "ingredient"	Units	Description	Local cost in ZAR per unit	Number of units (NB 64 CHWs and 16 days of training used in costing)	Total in ZAR	Total in USD at PPP	Total in USD at LCU
Training venue	Days	Village hall or similar	1000	16	16000	2893.31	1167.88	PPP Exchange rate to USD	5.53	Source: World Bank (2015 data)
Refreshments/catering for CHWs	CHW days	Breakfast, lunch and snacks	100	256	25600	4629.29	1868.61	LCU Exchange rate to USD	13.7	Source: http//www.xe.com (accessed 27/03/17); mean exchange rate November 2016 to January 2017
Materials	Fixed	Props	1400	1	1400	253.165	102.19			ZAR: South African Rand
Materials	CHW	Pens, paper	50	64	3200	578.662	233.577			CHW: Community Health Worker
Computer/projector	Days	Hire cost	1500	16	24000	4339.96	1751.82			USD: US Dollar
Translators x 2	Translator days		150	32	4800	867.993	350.365			PPP: Purchashing Power Parity
Subsistence for translators x2*	Translator days	Includes refreshments	100	32	3200	578.662	233.577			LCU: Local Currency Units
Preparation time for training staff x2	Workshops	1 day per workshop	650	4	2600	470.163	189.781
Training staff (on the day) x2	Trainer days		650	32	20800	3761.3	1518.25
Accommodation for training staff x2	Nights (2 nights x 8 workshops)		650	32	20800	3761.3	1518.25
Subsistence for training staff x2	Trainer days	Includes refreshments	300	32	9600	1735.99	700.73
Travel costs for training staff x2	Trainer days		300	32	9600	1735.99	700.73
CHW time to attend workshop	CHW days	Based on USD60/month for 3.5 days/week	235	256	60160	10878.8	4391.24
Driver time	Hours (4 hours per day)	The driver collected the CHWs and took them to the venue and home again	300	64	19200	3471.97	1401.46
Petrol/diesel	Litres of fuel	5KM per L of fuel, 200KM per day	12.9	640	8256	1492.95	602.628
TOTAL (all 8 workshops)		Including CHW time cost			229216	41449.5	16731.1
		Excluding CHW time cost			169056	30570.7	12339.9
TOTAL (per CHW trained)		Including CHW time cost			3581.5	647.649	261.423
		Excluding CHW time cost			2641.5	477.667	192.81
Cost per CHW per day of training		Including CHW time cost			895.375	161.912	65.3558
		Excluding CHW time cost			660.375	119.417	48.2026
* Note: Translators were local to the training venues so no travel or accommodation costs were incurred.
